# Supplementary material for: Interactions of biotic and abiotic environmental factors in an ectomycorrhizal symbiosis, and the potential for selection mosaics
Source: BMC Biol. 2008 May 28;6:23. doi: 10.1186/1741-7007-6-23 (PMC2430191; doi:10.1186/1741-7007-6-23)
Supplement: Additional file 1 — Summary statistics. Additional file 1 is an Excel file (Summary_stats.xls) containing summary statistics for all 8 response variables in the 16 different experimental treatment combinations. [file 1741-7007-6-23-S1.xls]

## Sheet: Summary Statistics
Additional file 1: Summary statistics (arithmetic mean and standard deviation) for eight response variables across the sixteen treatment combinations.
See text for detailed description of each response variable.
FUNG = Collection 132 or 133 of Rhizopogon occidentalis; PLANT = Maternal seed family M18 or M19 of Pinus muricata;
BACT = Non-mycorrhizal microbes either added (Y) or not (N); SOIL = Laboratory potting mix (lab) or field soil (field).
FUNG	PLANT	BACT	SOIL	N	Mean_RGR	SD_RGR	Mean_LRR_RGR	SD_LRR_RGR	Mean_ROOTLGTH	SD_ROOTLGTH	Mean_LRR_Root	SD_LRR_Root	Mean_ROOTSHOOT	SD_ROOTSHOOT	Mean_TIPS	SD_TIPS	Mean_TIPSCM	SD_TIPSCM	Mean_LOGCNTAM	SD_LOGCNTAM
132	M18	N	lab	8	0.0209176	0.00309238	-0.127739	0.147286	159.604	54.7514	-0.733219	0.357507	0.978509	0.187048	239	129.573	1.59771	0.717188	0.895065	0.779766
132	M18	N	field	8	0.0183291	0.00219831	0.0244511	0.117698	230.121	72.406	0.517133	0.310552	1.3407	0.362154	93.125	62.9091	0.439725	0.35892	1.32141	0.588052
132	M18	Y	lab	8	0.0179369	0.00448906	-0.230619	0.252788	147.428	31.076	-0.433341	0.193156	1.02277	0.21072	233	154.702	1.69623	1.35551	1.00382	0.498882
132	M18	Y	field	8	0.0207181	0.00331679	-0.0281741	0.167655	171.272	100.846	-0.295733	0.68984	1.0282	0.308875	103.75	61.5856	0.765088	0.495533	0.795187	0.691396
132	M19	N	lab	8	0.0159157	0.0050645	-0.0864903	0.370376	190.347	43.3598	-0.165071	0.247899	1.22263	0.194521	216	126.02	1.11729	0.541975	0.994123	0.690209
132	M19	N	field	8	0.0169178	0.00344843	0.157796	0.190374	217.844	83.0923	-0.250863	0.391821	1.10947	0.27027	169.5	73.8841	0.820725	0.323151	1.4698	0.454598
132	M19	Y	lab	8	0.0137328	0.00285703	-0.193344	0.235663	179.998	32.4011	-0.773674	0.192037	1.28628	0.197787	221.375	59.6464	1.26155	0.393585	0.89523	0.432962
132	M19	Y	field	8	0.0178129	0.00459082	-0.117413	0.300386	198.262	61.3841	-0.5215	0.366228	1.11256	0.308377	137.375	70.3866	0.69495	0.269068	1.45218	0.35523
133	M18	N	lab	8	0.020223	0.00275285	-0.159578	0.129373	135.049	41.4825	-0.882385	0.280373	1.04256	0.180793	243.25	128.521	1.85316	1.05999	0.95012	0.658499
133	M18	N	field	8	0.0180076	0.00537726	-0.0399435	0.377667	171.373	110.786	0.0279336	0.836743	0.974416	0.341744	22.75	23.1501	0.148938	0.136674	1.20605	0.577467
133	M18	Y	lab	8	0.0159203	0.00492125	-0.367531	0.328491	127.642	20.5155	-0.571582	0.162136	1.02837	0.170235	243.5	46.528	1.96194	0.556844	0.763291	0.536473
133	M18	Y	field	8	0.0191088	0.00448803	-0.122122	0.241321	191.159	77.7578	-0.0632981	0.371805	1.07996	0.250879	115.625	66.813	0.661112	0.35202	1.3069	0.349541
133	M19	N	lab	8	0.0154341	0.00374877	-0.089842	0.248384	149.762	41.4759	-0.415257	0.290859	1.20499	0.292205	281.5	84.2327	1.94188	0.559374	0.647782	0.47094
133	M19	N	field	8	0.0156621	0.00456838	0.0586536	0.300493	173.606	73.9895	-0.580442	0.769903	1.07123	0.348066	158.375	98.0582	0.8945	0.622127	1.10922	0.568233
133	M19	Y	lab	8	0.0152146	0.00257477	-0.0814601	0.172556	160.212	38.0282	-0.901274	0.250966	1.2875	0.108832	230.375	77.6622	1.48446	0.581932	1.25887	0.540887
133	M19	Y	field	8	0.022421	0.00436589	0.1311	0.197669	197.957	47.6349	-0.497834	0.250867	0.782025	0.176787	237.5	156.339	1.25686	0.818982	1.22616	0.581818
