# Supplementary material for: Interactions of biotic and abiotic environmental factors in an ectomycorrhizal symbiosis, and the potential for selection mosaics
Source: BMC Biol. 2008 May 28;6:23. doi: 10.1186/1741-7007-6-23 (PMC2430191; doi:10.1186/1741-7007-6-23)
Supplement: Additional file 2 — Statistical analysis results. Additional file 2 is an Excel file (Statistics.xls) containing the full statistical results (Wald F-tests from SAS PROC MIXED) of the separate univariate analyses of each of the eight response variables. [file 1741-7007-6-23-S2.xls]

## Sheet: ANOVA_tables
Table 2: Wald F tests (from SAS PROC MIXED) of effects of experimental treatments and a covariate on eight different response variables.
See text for detailed description of each response variable, and for description of how analyses were conducted.
FUNG = Collection 132 or 133 of Rhizopogon occidentalis; PLANT = Maternal seed family M18 or M19 of Pinus muricata;
BACT = Non-mycorrhizal microbes either added (Y) or not (N); SOIL = Laboratory potting mix (lab) or field soil (field)
LOGCNTAM = ln(# of root tips colonized by contaminant mycorrhizal fungi)-- a covariate
NumDF = Numerator degrees of freedom; DenDF = Denominator degrees of freedom
Response	Effect	NumDF	DenDF	F	P
RGR	FUNG	1	113	0.00265195	0.95902
	PLANT	1	113	10.3185	0.00171599
	FUNG*PLANT	1	113	2.56232	0.11223
	BACT	1	113	0.0673338	0.795731
	FUNG*BACT	1	113	0.862081	0.355136
	PLANT*BACT	1	113	2.59089	0.11027
	FUNG*PLANT*BACT	1	113	3.44989	0.0658595
	SOIL	1	113	5.9288	0.0164596
	FUNG*SOIL	1	113	0.310785	0.578301
	PLANT*SOIL	1	113	4.08022	0.0457538
	FUNG*PLANT*SOIL	1	113	0.0782492	0.780196
	BACT*SOIL	1	113	13.7413	0.000326623
	FUNG*BACT*SOIL	1	113	0.490225	0.485266
	PLANT*BACT*SOIL	1	113	0.0162867	0.898677
LRR of RGR	FUNG	1	113	0.0388404	0.844119
	PLANT	1	113	5.59261	0.0197415
	FUNG*PLANT	1	113	2.77649	0.0984274
	BACT	1	113	4.52564	0.0355651
	FUNG*BACT	1	113	0.874254	0.351774
	PLANT*BACT	1	113	0.169174	0.681626
	FUNG*PLANT*BACT	1	113	2.89661	0.0915159
	SOIL	1	113	15.9235	0.000117533
	FUNG*SOIL	1	113	0.021307	0.884206
	PLANT*SOIL	1	113	0.0119677	0.913082
	FUNG*PLANT*SOIL	1	113	0.00751224	0.931085
	BACT*SOIL	1	113	0.041754	0.838457
	FUNG*BACT*SOIL	1	113	0.769342	0.382282
	PLANT*BACT*SOIL	1	113	0.637525	0.426283
Root length	FUNG	1	112	4.29047	0.0406239
	PLANT	1	112	1.46211	0.229142
	FUNG*PLANT	1	112	0.0129488	0.909606
	BACT	1	112	0.480743	0.489521
	FUNG*BACT	1	112	1.4246	0.23517
	PLANT*BACT	1	112	0.0494821	0.824372
	FUNG*PLANT*BACT	1	112	0.218517	0.641081
	SOIL	1	112	5.36488	0.0223659
	FUNG*SOIL	1	112	0.0701307	0.791633
	PLANT*SOIL	1	112	1.5556	0.214912
	FUNG*PLANT*SOIL	1	112	0.468345	0.495163
	BACT*SOIL	1	112	0.0347027	0.852557
	FUNG*BACT*SOIL	1	112	0.981036	0.324078
	PLANT*BACT*SOIL	1	112	0.102102	0.749917
	LOGCNTAM	1	112	16.6429	<0.0001
LRR of root length	FUNG	1	112	4.1209	0.0447263
	PLANT	1	112	11.7984	0.000832247
	FUNG*PLANT	1	112	0.0249825	0.874695
	BACT	1	112	8.45111	0.00439883
	FUNG*BACT	1	112	2.40592	0.123698
	PLANT*BACT	1	112	5.55281	0.0201887
	FUNG*PLANT*BACT	1	112	0.537718	0.464912
	SOIL	1	112	18.6851	<0.0001
	FUNG*SOIL	1	112	0.0388227	0.844157
	PLANT*SOIL	1	112	20.901	<0.0001
	FUNG*PLANT*SOIL	1	112	0.479748	0.48997
	BACT*SOIL	1	112	0.48531	0.48747
	FUNG*BACT*SOIL	1	112	2.30521	0.131759
	PLANT*BACT*SOIL	1	112	19.4795	<0.0001
	LOGCNTAM	1	112	20.1731	<0.0001
Root:shoot	FUNG	1	112	2.72368	0.101672
	PLANT	1	112	1.89647	0.17122
	FUNG*PLANT	1	112	0.02652	0.87093
	BACT	1	112	0.83669	0.36231
	FUNG*BACT	1	112	0.0103929	0.918982
	PLANT*BACT	1	112	0.0486309	0.825864
	FUNG*PLANT*BACT	1	112	3.65113	0.0585878
	SOIL	1	112	4.98913	0.0274936
	FUNG*SOIL	1	112	4.18881	0.0430326
	PLANT*SOIL	1	112	13.5778	0.000354253
	FUNG*PLANT*SOIL	1	112	0.185339	0.667652
	BACT*SOIL	1	112	2.68127	0.104341
	FUNG*BACT*SOIL	1	112	0.129099	0.720044
	PLANT*BACT*SOIL	1	112	0.275746	0.600541
	LOGCNTAM	1	112	6.18601	0.0143504
Tips colonized	FUNG	1	113	0.772704	0.381247
	PLANT	1	113	6.90602	0.00978423
	FUNG*PLANT	1	113	2.31447	0.130969
	BACT	1	113	0.52812	0.468901
	FUNG*BACT	1	113	1.10574	0.295254
	PLANT*BACT	1	113	0.501784	0.480176
	FUNG*PLANT*BACT	1	113	0.0613775	0.804781
	SOIL	1	113	40.785	<0.0001
	FUNG*SOIL	1	113	0.185985	0.667101
	PLANT*SOIL	1	113	7.65852	0.00660407
	FUNG*PLANT*SOIL	1	113	0.414912	0.520792
	BACT*SOIL	1	113	2.19869	0.140911
	FUNG*BACT*SOIL	1	113	3.20148	0.0762504
	PLANT*BACT*SOIL	1	113	0.01467	0.903811
Tips colonized per cm root	FUNG	1	113	3.9468	0.0493809
	PLANT	1	113	0.146226	0.702887
	FUNG*PLANT	1	113	2.92109	0.0901741
	BACT	1	113	1.12998	0.290045
	FUNG*BACT	1	113	0.00841102	0.92709
	PLANT*BACT	1	113	1.51564	0.220836
	FUNG*PLANT*BACT	1	113	0.116285	0.733732
	SOIL	1	113	63.0435	<0.0001
	FUNG*SOIL	1	113	2.12476	0.147709
	PLANT*SOIL	1	113	10.5319	0.00154391
	FUNG*PLANT*SOIL	1	113	0.306295	0.581056
	BACT*SOIL	1	113	1.67819	0.197806
	FUNG*BACT*SOIL	1	113	1.93287	0.167178
	PLANT*BACT*SOIL	1	113	0.0078129	0.929723
ln(contaminant tips colonized)	FUNG	1	113	0.199776	0.655757
	PLANT	1	113	1.02411	0.313707
	FUNG*PLANT	1	113	0.946503	0.332689
	BACT	1	113	0.0181629	0.893034
	FUNG*BACT	1	113	2.15064	0.145288
	PLANT*BACT	1	113	1.93309	0.167154
	FUNG*PLANT*BACT	1	113	0.40931	0.523615
	SOIL	1	113	9.55312	0.00251383
	FUNG*SOIL	1	113	0.000758243	0.978081
	PLANT*SOIL	1	113	0.306702	0.580806
	FUNG*PLANT*SOIL	1	113	2.18629	0.142027
	BACT*SOIL	1	113	0.898589	0.345183
	FUNG*BACT*SOIL	1	113	0.187484	0.665844
	PLANT*BACT*SOIL	1	113	0.00668904	0.934961
